# Supplementary material for: Functional Division of Insect Blood Cells by Single-Cell RNA-Sequencing and Cell-Type-Specific FISH Markers
Source: Cells. 2025 Nov 22;14(23):1842. doi: 10.3390/cells14231842 (PMC12691282; doi:10.3390/cells14231842)
Supplement: Supplementary file 1 [file cells-14-01842-s001.zip]

Archive with 1 entries (1 files):
- cells-4000769-supplementary.pdf
